# Supplementary material for: Multi-Element Analysis and Origin Discrimination of Panax notoginseng Based on Inductively Coupled Plasma Tandem Mass Spectrometry (ICP-MS/MS)
Source: Molecules. 2022 May 6;27(9):2982. doi: 10.3390/molecules27092982 (PMC9105934; doi:10.3390/molecules27092982)
Supplement: Supplementary file 1 [file molecules-27-02982-s001.zip]

Archive with 1 entries (1 files):
- molecules-1700137-supplementary.pdf
